# Supplementary material for: Data reproducibility of pace strategy in a laboratory test run
Source: Data Brief. 2016 Mar 19;7:946–50. doi: 10.1016/j.dib.2016.03.057 (PMC4818343; doi:10.1016/j.dib.2016.03.057)
Supplement: Supplementary file 2 — Supplementary material [file mmc2.zip]

Archive with 1 entries (1 files):
- Table DIB.rar
